# Supplementary material for: Features of High-Precision Photothermal Analysis of Liquid Systems by Dual-Beam Thermal Lens Spectrometry
Source: Nanomaterials (Basel). 2024 Oct 1;14(19):1586. doi: 10.3390/nano14191586 (PMC11478039; doi:10.3390/nano14191586)
Supplement: Supplementary file 1 [file nanomaterials-14-01586-s001.zip]

Archive with 1 entries (1 files):
- nanomaterials-3186127-supplementary.pdf
